# Supplementary material for: Parental Migration and the Social and Mental Well-Being Challenges among Indonesian Left-Behind Children: A Qualitative Study
Source: Int J Environ Res Public Health. 2024 Jun 18;21(6):793. doi: 10.3390/ijerph21060793 (PMC11203627; doi:10.3390/ijerph21060793)
Supplement: Supplementary file 1 [file ijerph-21-00793-s001.zip]

Archive with 1 entries (1 files):
- ijerph-3007529-supplementary.pdf
